# Supplementary material for: Beyond upgrading typologies – In search of a better deal for honey value chains in Brazil
Source: PLoS One. 2017 Jul 25;12(7):e0181391. doi: 10.1371/journal.pone.0181391 (PMC5526544; doi:10.1371/journal.pone.0181391)
Supplement: S1 Table — (XLSX) [file pone.0181391.s003.xlsx]

## Sheet: ACA Utility Run PGP15
S1 Table. Calculation of mean utilities and importances from ACA output for production growth under pessimistic scenario																																														top imp. strategies	top strategy level
	Respondent Number
Strategy	1	Spread	Importance (%)	2	Spread	Importance (%)	3	Spread	Importance (%)	4	Spread	Importance (%)	5	Spread	Importance (%)	6	Spread	Importance (%)	7	Spread	Importance (%)	8	Spread	Importance (%)	9	Spread	Importance (%)	10	Spread	Importance (%)	11	Spread	Importance (%)	12	Spread	Importance (%)	13	Spread	Importance (%)	14	Spread	Importance (%)	15	Spread	Importance (%)	Average Importance (%)	Average Utility
100% (Honey exports, % processed volume)	-0.57041			-0.08562			-0.50508			-0.26297			0.05362			-0.10069			-0.16992			0.02349			0.03075			0.01037			-0.43073			-0.11603			-0.38393			-0.19072			-0.07462				-0.184833
75% (Honey exports, % processed volume)	0.33407			0.06682			-0.01724			0.12965			0.29919			0.03942			0.08401			0.02351			0.37563			0.0574			0.23935			0.34184			0.29926			0.051			0.69565				0.201304
50% (Honey exports, % processed volume)	0.28077	0.90448	0.0686818	0.14413	0.22975	0.0261124	0.46775	0.97283	0.0757734	0.15085	0.41382	0.0597082	-0.14708	0.44627	0.0389481	0.03892	0.14011	0.0155855	0.10585	0.27577	0.0550237	0.02348	3e-05	0.0652174	-0.16933	0.54496	0.0407785	0.02246	0.04703	0.0053415	0.21675	0.67008	0.063065	-0.12811	0.46995	0.0485336	0.22303	0.68319	0.0655607	-0.09126	0.24172	0.031487	-0.52112	1.21677	0.0813417	0.0494106	0.0411393
10% exported volume (Exports to markets other than US and EU)	0.61724			0.09257			0.53084			0.25002			0.63103			0.39733			0.1159			0.0235			0.64876			0.1032			-0.03762			0.21074			0.47944			0.10746			0.19103				0.290763
5% exported volume (Exports to markets other than US and EU)	-0.58762	1.20486	0.0914912	-0.00901	0.10158	0.0115451	-0.56723	1.09807	0.0855283	-0.23834	0.48836	0.0704632	-0.49388	1.12491	0.0981762	-0.41224	0.80957	0.0900548	-0.1026	0.2185	0.0435968	0.02349	1e-05	0.0217391	-0.49073	1.13949	0.0852661	-0.04304	0.14624	0.0166094	0.05453	0.09215	0.00867275	-0.14561	0.35635	0.0368017	-0.3872	0.86664	0.083165	-0.26144	0.3689	0.0480538	-0.12443	0.31546	0.0210887	0.0541501	-0.252357
75% (Honey certified as organic, % production)	0.17176			0.08146			0.80018			-0.03632			0.4072			-0.05174			0.01621			0.0235			0.09623			0.44543			0.12356			0.5613			-0.61681			0.1905			0.73125				0.196247
25% (Honey certified as organic, % production)	0.07673			0.13802			-0.35678			0.17516			-0.02523			0.20424			0.04271			0.0235			0.18684			0.20756			0.30158			0.02719			0.46789			0.04986			0.13836				0.110509
0% (Honey certified as organic, % production)	-0.20406	0.37582	0.028538	-0.09415	0.23217	0.0263874	-0.49798	1.29816	0.101113	-0.12132	0.29648	0.0427777	-0.17624	0.58344	0.0509196	-0.17486	0.3791	0.0421702	-0.03897	0.08168	0.0162974	0.02348	2e-05	0.0434783	-0.04602	0.23286	0.0174245	-0.56275	1.00818	0.114505	-0.39977	0.70135	0.066008	-0.49079	1.05209	0.108654	0.28728	1.0847	0.104091	-0.47134	0.66184	0.0862128	-0.7697	1.50095	0.100339	0.0632611	-0.249146
No (Exploitation of new bee product: propolis)	0.11842			-0.1601			-0.09331			0.20489			-0.26726			0.10635			-0.13208			0.02348			-0.10062			-0.27009			-0.31248			-0.28953			-0.19322			-0.16231			-0.4559				-0.132251
Yes (Exploitation of new bee product: propolis)	-0.0888	0.20722	0.0157353	0.24365	0.40375	0.0458885	0.05692	0.15023	0.0117014	-0.19321	0.3981	0.05744	0.40442	0.67168	0.0586207	-0.12125	0.2276	0.0253177	0.14538	0.27746	0.0553609	0.0235	2e-05	0.0434783	0.25865	0.35927	0.0268836	0.33025	0.60034	0.0681844	0.32939	0.64187	0.06041	0.35466	0.64419	0.0665281	0.28545	0.47867	0.0459344	0.00833	0.17064	0.022228	0.52251	0.97841	0.0654072	0.0446079	0.170657
No (Exploitation of new bee product: pollen)	0.23561			0.05639			-0.46577			0.05399			-0.32121			0.17041			-0.05169			0.02348			-0.27525			-0.31366			-0.44583			-0.1415			0.14887			-0.33677			0.37161				-0.086088
Yes (Exploitation of new bee product: pollen)	-0.20598	0.44159	0.0335322	0.02716	0.02923	0.00332215	0.42939	0.89516	0.0697237	-0.0423	0.09629	0.0138932	0.45837	0.77958	0.0680376	-0.18531	0.35572	0.0395695	0.06499	0.11668	0.0232809	0.02351	3e-05	0.0652174	0.43328	0.70853	0.0530181	0.37382	0.68748	0.0780815	0.46275	0.90858	0.0855116	0.20663	0.34813	0.0359528	-0.05664	0.20551	0.0197213	0.18279	0.51956	0.0676791	-0.305	0.67661	0.0452318	0.0467849	0.124497
No (Exploitation of new bee product: wax)	0.18274			0.03792			-0.13199			0.03817			-0.31044			-0.37345			-0.16034			0.02348			-0.16338			-0.1295			-0.11424			-0.379			-0.22754			-0.3138			-0.38856				-0.160662
Yes (Exploitation of new bee product: wax)	-0.15312	0.33586	0.0255036	0.04563	0.00771	0.000876285	0.0956	0.22759	0.0177269	-0.02648	0.06465	0.00932805	0.44759	0.75803	0.0661569	0.35854	0.73199	0.081425	0.17365	0.33399	0.0666402	0.02351	3e-05	0.0652174	0.32142	0.4848	0.0362768	0.18966	0.31916	0.036249	0.13115	0.24539	0.023095	0.44414	0.82314	0.085009	0.31977	0.54731	0.0525213	0.15982	0.47362	0.0616948	0.45516	0.84372	0.0564031	0.0456082	0.199069
Additional sources of bee forages, none	-0.52327			-0.74055			-0.82413			-0.30578			-0.49287			-0.20247			-0.28391			0.02346			-0.62418			-0.47326			-0.55931			-0.30316			-0.82259			-0.73173			-0.76363				-0.508492
Additional sources of bee forages, recovery of original forages	0.57579			0.09126			0.31034			-0.01895			0.46061			0.30944			0.32368			0.02351			0.2675			0.19399			0.27986			-0.03395			0.11841			0.00772			0.7195				0.241914
Additional sources of bee forages, cultivation of new forages	0.12503			0.14004			0.02312			0.14809			0.17871			-0.27085			-0.04984			0.0235			0.10034			0.0165			0.27024			0.20559			0.52658			0.19837			-0.15413				0.0987527
Additional sources of bee forages, both	-0.1183	1.09906	0.0834573	0.67635	1.4169	0.161039	0.4179	1.24203	0.0967413	0.20001	0.50579	0.0729781	0.12785	0.95348	0.0832147	0.13408	0.58029	0.0645502	0.03668	0.60759	0.121231	0.0235	5e-05	0.108696	0.57241	1.19659	0.0895388	0.38309	0.85635	0.0972611	0.04303	0.83917	0.078979	0.26179	0.56495	0.0583446	0.36207	1.34917	0.12947	0.21767	0.9494	0.123671	0.33147	1.48313	0.0991481	0.097888	0.24464
2.00 (Number of HACCP honey house units per 100 beekeepers)	0.5867			-0.18567			0.28004			0.07118			-0.11853			0.06641			-0.07817			0.0235			0.50458			0.23754			0.01913			-0.04967			0.18469			-0.07675			-0.00544				0.0973027
1.00 (Number of HACCP honey house units per 100 beekeepers)	-0.00549			0.20674			0.15161			0.29135			0.3684			0.12332			0.08658			0.0235			0.33407			0.10657			0.29516			0.34775			0.09954			0.14152			0.08171				0.176822
0.25 (Number of HACCP honey house units per 100 beekeepers)	-0.53678	1.12348	0.0853116	0.10426	0.39241	0.0445996	-0.48623	0.76627	0.0596845	-0.345	0.63635	0.091816	-0.04414	0.48693	0.0424967	-0.21209	0.33541	0.0373103	0.01154	0.16475	0.0328722	0.02348	2e-05	0.0434783	-0.60159	1.10617	0.0827729	-0.25386	0.4914	0.0558114	-0.28893	0.58409	0.054972	-0.20038	0.54813	0.0566076	-0.14587	0.33056	0.0317214	-0.29575	0.43727	0.0569598	0.02364	0.08715	0.00582603	0.0521493	-0.216513
800 km (Migratory apiculture, distance from base)	0.70518			0.02767			0.89158			-0.22544			0.56193			-0.21967			-0.20175			0.02351			0.29084			-0.02332			-0.12611			0.00481			-0.10611			-0.30744			0.19937				0.09967
200 km (Migratory apiculture, distance from base)	0.12738			0.41744			-0.24837			0.45747			-0.07226			0.0558			0.10669			0.02351			0.43346			0.48274			0.10959			0.42653			0.42112			0.14542			0.28232				0.211256
0 km (Migratory apiculture, distance from base)	-0.78813	1.49331	0.113395	-0.31978	0.73722	0.0837892	-0.6978	1.58938	0.123796	-0.2145	0.68291	0.0985339	-0.28394	0.84587	0.0738231	0.14152	0.36119	0.040178	0.11502	0.31677	0.0632043	0.02346	5e-05	0.108696	-0.48725	0.92071	0.0688952	-0.36918	0.85192	0.096758	0.04189	0.2357	0.022183	-0.33365	0.76018	0.0785068	-0.17666	0.59778	0.0573645	-0.06895	0.45286	0.0589906	-0.38178	0.6641	0.0443955	0.0755006	-0.253315
Complementary colony feeding, none	-0.59551			-0.38683			-0.74761			-0.29658			-0.4195			-0.58358			-0.44197			0.02347			-0.63841			-0.294			-0.59982			-0.39714			-0.24703			-0.65725			-0.11508				-0.426456
Complementary colony feeding, natural feed (pollen and honey)	0.40319			0.08307			0.30181			0.29752			0.31519			0.0072			0.18056			0.02351			0.46077			0.24906			-0.04716			0.03857			0.56701			0.17073			0.96015				0.267412
Complementary colony feeding, artificial feed (protein and syrup)	0.23675	0.9987	0.0758364	0.42908	0.81591	0.0927327	0.39122	1.13883	0.0887031	0.01659	0.5941	0.0857199	0.31004	0.73469	0.0641199	0.55403	1.13761	0.126545	0.28136	0.72333	0.144324	0.0235	4e-05	0.0869565	0.41469	1.09918	0.0822498	0.13518	0.54306	0.0616788	0.67235	1.27217	0.119731	0.45627	0.85341	0.0881351	-0.18162	0.81404	0.0781174	0.25554	0.91279	0.118902	-0.74516	1.70531	0.114001	0.0951835	0.216655
Artificial replacement of queen bees, none	-0.95453			-0.51948			-0.38665			-0.39169			-0.73649			-0.60229			-0.19993			0.02348			-0.33003			-0.44199			-0.72504			-0.30496			-0.26955			-0.41311			-0.81927				-0.471435
Artificial replacement of queen bees, induced division of colonies	0.42964			0.46813			0.0364			0.15246			0.21857			0.16559			-0.14202			0.02349			-0.14875			-0.06352			-0.05622			0.15707			-0.17539			-0.00724			0.83295				0.126077
Artificial replacement of queen bees, introduction of genetically improved queen bee	0.14624			0.30195			-0.19974			0.20264			0.34282			0.07919			0.23954			0.0235			0.62219			0.46744			0.14692			0.0979			0.78131			-0.20044			-0.42778				0.174912
Artificial replacement of queen bees, both (induced division of colonies and introduction of genetically improved queen bee)	0.4379	1.39243	0.105734	-0.0835	0.98761	0.112247	0.47722	0.86387	0.0672866	0.05996	0.59433	0.0857531	0.44941	1.1859	0.103499	0.3277	0.92999	0.10345	0.12902	0.43947	0.0876864	0.0235	2e-05	0.0434783	0.17265	0.95222	0.071253	0.15838	0.90943	0.10329	0.66817	1.39321	0.131123	0.18026	0.48522	0.0501106	-0.1519	1.05086	0.100843	0.31282	0.72593	0.0945613	0.54732	1.65222	0.110452	0.0913845	0.247261
Resource sharing at production step, no sharing	-0.37342			-0.63659			-0.43018			-0.33259			-0.42508			-0.77526			-0.23543			0.02347			-0.61124			-0.6759			-0.61701			-0.49279			-0.60246			-0.47368			-0.34637				-0.466969
Resource sharing at production step, association	0.41001			0.41422			-0.31286			0.20328			0.28616			0.43754			0.09404			0.0235			0.37144			0.14966			-0.16928			0.05545			0.30485			0.07489			0.18074				0.168243
Resource sharing at production step, cooperative	0.00784	0.78343	0.0594899	0.34769	1.05081	0.11943	0.68845	1.11863	0.0871297	0.14684	0.53587	0.0773182	0.34465	0.76973	0.067178	0.31536	1.2128	0.134909	0.16134	0.39677	0.0791665	0.02351	4e-05	0.0869565	0.47685	1.08809	0.08142	0.61648	1.29238	0.146784	0.81166	1.42867	0.13446	0.53504	1.02783	0.106148	0.43596	1.03842	0.0996494	0.16781	0.64149	0.0835619	0.26554	0.61191	0.0409065	0.0936339	0.356335
Non specialized (Technical assistance type)	-0.73715			-0.63321			-0.2943			-0.37986			-0.29287			-0.51951			-0.10577			0.02348			-0.45038			-0.10311			-0.50057			-0.31565			-0.31661			-0.1759			-0.58117				-0.358839
Specialized (Technical assistance type)	0.76677	1.50392	0.1142	0.71676	1.34997	0.153432	0.25791	0.55221	0.0430115	0.39154	0.7714	0.111302	0.43003	0.7229	0.0630909	0.50461	1.02412	0.113921	0.11907	0.22484	0.0448618	0.0235	2e-05	0.0434783	0.60842	1.0588	0.0792283	0.16327	0.26638	0.0302545	0.51748	1.01805	0.0958144	0.38078	0.69643	0.0719231	0.40884	0.72545	0.069616	0.02191	0.19781	0.0257672	0.64778	1.22895	0.082156	0.0761371	0.397245
90% (Technical and managerial assistance coverage, % producers)	0.34209			0.41129			0.42234			0.26702			0.3472			0.10145			0.36868			0.02351			0.57033			0.17668			0.19621			0.40635			0.27427			0.08457			0.60996				0.306797
50% (Technical and managerial assistance coverage, % producers)	0.03703			-0.15087			-0.42782			-0.08272			0.00813			0.13437			-0.08472			0.0235			0.10666			0.00117			0.07087			-0.10205			0.07153			-0.2136			-0.04173				-0.04335
25% (Technical and managerial assistance coverage, % producers)	-0.33468	0.67677	0.0513906	-0.13509	0.56216	0.0638926	-0.0491	0.85016	0.0662187	-0.16676	0.43378	0.0625881	-0.1496	0.4968	0.0433581	-0.25818	0.39255	0.0436664	-0.264	0.63268	0.126237	0.02347	4e-05	0.0869565	-0.43994	1.01027	0.0755968	-0.08761	0.26429	0.0300171	-0.24171	0.43792	0.0412151	-0.20659	0.61294	0.0633008	-0.20745	0.48172	0.0462271	-0.10195	0.29817	0.0388403	-0.46832	1.07828	0.0720836	0.0607726	-0.205834
75% (Credit coverage, % producers)	0.37551			0.32451			-0.03049			0.22681			0.48793			0.19403			0.00516			0.02351			0.96324			0.28062			-0.01062			0.25905			0.05708			0.07246			0.61874				0.256503
25% (Credit coverage, % producers)	-0.07838			-0.04235			0.02558			-0.01761			0.12773			-0.03872			0.10818			0.02349			-0.22745			0.05001			0.09641			-0.18099			0.12399			0.16069			-0.2218				-0.00608133
10% (Credit coverage, % producers)	-0.25269	0.6282	0.0477025	-0.15682	0.48133	0.0547059	-0.04967	0.07525	0.0058612	-0.19167	0.41848	0.0603805	-0.40993	0.89786	0.0783605	-0.17767	0.3717	0.0413471	-0.09338	0.20156	0.0402168	0.02347	4e-05	0.0869565	-0.49874	1.46198	0.109398	-0.24039	0.52101	0.0591744	-0.06042	0.15683	0.0147602	0.01964	0.44004	0.0454447	-0.04272	0.16671	0.0159979	-0.46413	0.62482	0.0813905	-0.29703	0.91577	0.0612197	0.0535277	-0.19281
Total Spread		13.1691	1		8.79851	1		12.8387	1		6.93071	1		11.4581	1		8.98975	1		5.01184	1		0.00046	1		13.3639	1		8.80465	1		10.6252	1		9.68298	1		10.4207	1		7.67682	1		14.9587	1	1
R2 (correlation phase III e IV estimated utilities)	0.961			0.873			0.877			0.846			0.871			0.768			0.943			0			0.979			0.82			0.867			0.888			0.967			0.626			0.877			0.810867
Consistency of expert
