# Supplementary material for: Beyond upgrading typologies – In search of a better deal for honey value chains in Brazil
Source: PLoS One. 2017 Jul 25;12(7):e0181391. doi: 10.1371/journal.pone.0181391 (PMC5526544; doi:10.1371/journal.pone.0181391)
Supplement: S3 Table — (XLSX) [file pone.0181391.s005.xlsx]

## Sheet: ACA Utility Run PGR15
S3 Table. Calculation of mean utilities and importances from ACA output for production growth under realistic scenario																																														top imp. strategies	top strategy level
	Respondent Number
Strategy	1	Spread	Importance (%)	2	Spread	Importance (%)	3	Spread	Importance (%)	4	Spread	Importance (%)	5	Spread	Importance (%)	6	Spread	Importance (%)	7	Spread	Importance (%)	8	Spread	Importance (%)	9	Spread	Importance (%)	10	Spread	Importance (%)	11	Spread	Importance (%)	12	Spread	Importance (%)	13	Spread	Importance (%)	14	Spread	Importance (%)	15	Spread	Importance (%)	Average Importance (%)	Average Utility
100% (Honey exports, % processed volume)	0.22701			0.08567			-0.07261			-0.24733			0.04439			-0.2609			-0.19671			0.0969			0.43197			0.13445			0.01662			-0.03913			-0.51254			-0.05953			0.14495				-0.013786
75% (Honey exports, % processed volume)	0.20433			-0.02725			0.1985			0.18829			0.41629			0.22833			0.1653			0.13896			0.21066			-0.12355			0.07127			0.28786			0.36163			0.19997			0.27831				0.186593
50% (Honey exports, % processed volume)	-0.46469	0.6917	0.0527253	-0.16557	0.25124	0.027485	-0.1036	0.3021	0.0366323	0.18066	0.43562	0.0687844	-0.26811	0.6844	0.0675735	-0.03638	0.48923	0.062851	0.10734	0.36201	0.0329256	-0.22919	0.36815	0.0644901	-0.41003	0.842	0.0854142	0.08579	0.258	0.0252567	0.03617	0.05465	0.00778319	-0.22558	0.51344	0.0739168	0.2492	0.87417	0.0846563	-0.23625	0.43622	0.0866849	-0.30472	0.58303	0.0569081	0.0556058	-0.118997
75% (Honey certified as organic, % production)	0.49028			0.22161			-0.0022			0.29927			0.32899			0.16001			0.56116			0.06294			0.393			0.65698			0.43709			0.6519			-0.16083			0.03934			0.3946				0.302276
25% (Honey certified as organic, % production)	-0.24887			0.24812			0.17652			0.01242			-0.12242			-0.22309			0.02889			0.12931			0.12274			0.13425			0.03021			-0.09213			0.60348			-0.04284			0.10438				0.057398
0% (Honey certified as organic, % production)	-0.27476	0.76504	0.0583157	-0.57688	0.825	0.0902528	-0.15204	0.32856	0.0398408	-0.19006	0.48933	0.0772652	-0.01401	0.45141	0.0445695	-0.00587	0.3831	0.0492165	-0.51411	1.07527	0.0977982	-0.18557	0.31488	0.0551586	-0.28314	0.67614	0.0685891	-0.69453	1.35151	0.132305	-0.34325	0.78034	0.111135	-0.53662	1.18852	0.171104	-0.34437	0.94785	0.0917916	-0.09231	0.13165	0.0261613	-0.38043	0.77503	0.0756488	0.0792768	-0.305863
40% (Honey certified as fair trade, % production)	0.41307			0.2452			0.07002			0.22077			0.33361			0.08236			0.42104			0.35072			0.41996			0.4506			0.04583			0.18684			0.06989			-0.20026			0.35936				0.231267
20% (Honey certified as fair trade, % production)	-0.36284			-0.21992			0.05995			-0.09254			-0.08622			0.03445			-0.16611			-0.00501			-0.1416			0.22878			0.22875			0.37385			0.3711			0.21215			0.18137				0.0410773
0% (Honey certified as fair trade, % production)	-0.08358	0.77591	0.0591443	-0.13243	0.46512	0.0508829	-0.10768	0.1777	0.0215477	-0.0066	0.31331	0.0494717	-0.05481	0.41983	0.0414515	-0.18576	0.26812	0.0344451	-0.179	0.60004	0.054575	-0.33904	0.68976	0.120828	-0.04576	0.56156	0.0569658	-0.58269	1.03329	0.101153	-0.15053	0.37928	0.0540166	-0.53754	0.91139	0.131207	-0.3427	0.7138	0.0691257	-0.10771	0.41241	0.0819534	-0.42219	0.78155	0.0762852	0.0668702	-0.218535
No (Exploitation of new bee product: propolis)	-0.20962			-0.21095			-0.06159			-0.18241			-0.32687			0.03037			-0.28828			0.14538			-0.14584			-0.34398			-0.10848			-0.2413			-0.29337			-0.10369			-0.3085				-0.176609
Yes (Exploitation of new bee product: propolis)	0.18738	0.397	0.0302616	0.13952	0.35047	0.0383405	0.07645	0.13804	0.0167386	0.2635	0.44591	0.0704092	0.45525	0.78212	0.0772218	-0.07633	0.1067	0.0137077	0.33891	0.62719	0.0570443	-0.14093	0.28631	0.0501539	0.30091	0.44675	0.0453193	0.40844	0.75242	0.0736576	0.19119	0.29967	0.0426787	0.25674	0.49804	0.0716997	0.3589	0.65227	0.0631671	0.03982	0.14351	0.0285181	0.38753	0.69603	0.0679378	0.0497904	0.212485
No (Exploitation of new bee product: pollen)	-0.29302			-0.1408			0.0387			-0.13834			-0.29616			-0.16318			-0.4504			0.00953			-0.17037			-0.24463			-0.16939			-0.1969			-0.35362			-0.11584			0.17616				-0.167217
Yes (Exploitation of new bee product: pollen)	0.27079	0.56381	0.0429768	0.06937	0.21017	0.022992	-0.02384	0.06254	0.00758353	0.21942	0.35776	0.0564903	0.42454	0.7207	0.0711575	0.11721	0.28039	0.0360215	0.50103	0.95143	0.0865347	-0.00508	0.01461	0.00255928	0.32543	0.4958	0.050295	0.30909	0.55372	0.054206	0.2521	0.42149	0.0600281	0.21233	0.40923	0.0589143	0.41915	0.77277	0.0748365	0.05197	0.16781	0.0333469	-0.09713	0.27329	0.0266752	0.0456412	0.203092
No (Exploitation of new bee product: wax)	-0.09425			-0.07833			-0.00057			-0.3073			-0.36529			-0.32474			-0.13796			-0.18667			-0.18899			-0.26893			0.01016			-0.13719			-0.34504			-0.26679			-0.22835				-0.194683
Yes (Exploitation of new bee product: wax)	0.07201	0.16626	0.0126733	0.0069	0.08523	0.00932394	0.01543	0.016	0.00194014	0.38838	0.69568	0.109848	0.49367	0.85896	0.0848085	0.27877	0.60351	0.0775324	0.18858	0.32654	0.0296995	0.19112	0.37779	0.0661788	0.34406	0.53305	0.0540737	0.33339	0.60232	0.0589637	0.07254	0.06238	0.00888409	0.15262	0.28981	0.0417222	0.41057	0.75561	0.0731747	0.20291	0.4697	0.093338	0.30738	0.53573	0.0522913	0.0516301	0.230555
2.00 (Number of HACCP honey house units per 100 beekeepers)	0.10304			0.2804			0.31786			0.10684			-0.1221			0.43323			0.24733			0.25719			0.5829			0.47831			0.30841			0.08137			0.6796			0.00339			0.57414				0.288794
1.00 (Number of HACCP honey house units per 100 beekeepers)	0.45361			0.05579			0.29061			0.18267			0.47624			-0.21549			0.1389			-0.01867			0.25364			0.27132			0.10268			0.12604			0.17122			0.0326			0.12723				0.163226
0.25 (Number of HACCP honey house units per 100 beekeepers)	-0.59	1.04361	0.0795499	-0.44334	0.72374	0.0791752	-0.58619	0.90405	0.109624	-0.16789	0.35056	0.0553534	-0.16157	0.63781	0.0629735	-0.2867	0.71993	0.0924888	-0.3103	0.55763	0.0507177	-0.23185	0.48904	0.0856668	-0.60394	1.18684	0.120396	-0.65294	1.13125	0.110743	-0.28704	0.59545	0.0848033	-0.18427	0.31031	0.0446734	-0.75254	1.43214	0.138691	-0.1318	0.1644	0.0326693	-0.58282	1.15696	0.112928	0.0840302	-0.398213
Complementary colony feeding, none	-0.47773			-0.56659			-0.92241			-0.16229			-0.42404			-0.73339			-0.60872			-0.19821			-0.40431			-0.48174			-0.5907			-0.13934			0.31099			-0.40957			0.05926				-0.383253
Complementary colony feeding, natural feed (pollen and honey)	0.0789			0.06603			0.46121			0.3296			0.23536			0.26483			0.42621			0.25876			0.36727			0.32673			0.29347			-0.02088			0.11849			0.03615			0.6256				0.257849
Complementary colony feeding, artificial feed (protein and syrup)	0.36547	0.8432	0.0642735	0.39341	0.96	0.105021	0.48349	1.4059	0.170478	-0.04569	0.49189	0.0776695	0.38124	0.80528	0.0795085	0.39961	1.133	0.145556	0.25845	1.03493	0.0941292	-0.05388	0.45697	0.080049	0.26964	0.77158	0.0782707	0.25171	0.80847	0.0791446	0.42129	1.01199	0.144127	0.18337	0.32271	0.0464586	-0.3312	0.64219	0.0621909	0.27761	0.68718	0.136555	-0.56631	1.19191	0.116339	0.0986514	0.179214
No (Use of alternative vehicles (ex. motorized quad bikes) for collection/ transportation of hives)	0.13694			-0.21591			-0.27165			-0.13111			-0.2576			-0.08024			-0.34949			-0.24568			-0.25216			0.08407			0.00854			-0.16105			0.00232			-0.10168			0.11626				-0.114563
Yes (Use of alternative vehicles (ex. motorized quad bikes) for collection/ transportation of hives)	-0.15918	0.29612	0.022572	0.14448	0.36039	0.0394257	0.28651	0.55816	0.0676818	0.2122	0.34331	0.0542087	0.38598	0.64358	0.0635432	0.03427	0.11451	0.014711	0.40012	0.74961	0.0681787	0.25013	0.49581	0.0868527	0.40722	0.65938	0.0668889	-0.0196	0.10367	0.0101487	0.07416	0.06562	0.00934553	0.17648	0.33753	0.0485921	0.06321	0.06089	0.0058967	0.03781	0.13949	0.0277192	-0.03723	0.15349	0.0149818	0.0400498	0.150437
Artificial replacement of queen bees, none	-1.20115			-0.61442			-0.48785			-0.25966			-0.85852			-0.48218			-0.40574			-0.29702			-0.52496			-0.6848			-0.80088			-0.19975			-0.27506			-0.30107			-0.2587				-0.510117
Artificial replacement of queen bees, induced division of colonies	0.16185			0.05377			-0.00991			0.0959			0.14918			0.02977			-0.02546			0.18074			-0.06948			0.18233			0.12617			0.06303			0.07385			0.00541			0.41582				0.0955313
Artificial replacement of queen bees, introduction of genetically improved queen bee	0.68397			0.29464			0.28386			0.20292			0.39077			0.20758			0.34287			0.03198			0.60306			0.40517			0.49523			-0.25644			-0.06415			0.04575			-0.46019				0.213801
Artificial replacement of queen bees, both (induced division of colonies and introduction of genetically improved queen bee)	0.31086	1.88512	0.143695	0.12313	0.90906	0.0994487	0.24361	0.77171	0.0935767	0.12301	0.46258	0.0730414	0.57532	1.43384	0.141569	0.1529	0.68976	0.0886129	0.18958	0.74861	0.0680878	0.0932	0.47776	0.0836908	0.30151	1.12802	0.114429	0.22622	1.08997	0.106702	0.34489	1.29611	0.184591	0.42403	0.68047	0.0979631	0.39641	0.67147	0.0650264	0.12217	0.42324	0.0841055	0.46113	0.92132	0.0899278	0.102298	0.272531
200 (Number of hives per beekeeper)	0.50881			0.38399			0.43998			-0.03832			0.36185			-0.07593			0.58148			0.0502			-0.15485			0.22837			-0.19055			-0.06864			-0.32502			-0.21502			0.50086				0.132481
100 (Number of hives per beekeeper)	-0.10313			-0.06877			0.16902			0.13411			-0.08754			0.34741			0.03936			0.23308			-0.05881			0.18895			0.3264			0.22161			0.77261			0.01613			-0.19921				0.128748
60 (Number of hives per beekeeper)	-0.43904	0.94785	0.0722506	-0.42237	0.80636	0.0882136	-0.58671	1.02669	0.124495	0.02583	0.17243	0.0272267	-0.08175	0.44939	0.04437	-0.34043	0.68784	0.0883662	-0.5449	1.12638	0.102447	-0.2766	0.50968	0.0892824	0.44625	0.6011	0.0609768	-0.32062	0.54899	0.053743	-0.01179	0.51695	0.0736235	-0.12982	0.35143	0.0505932	-0.34929	1.1219	0.108647	0.10309	0.31811	0.0632143	-0.18311	0.70007	0.0683321	0.0743854	-0.207417
Non specialized (Technical assistance type)	-0.95805			-0.57347			-0.46082			-0.20103			-0.33127			-0.43904			-0.60956			-0.14294			-0.37175			-0.23628			-0.37944			-0.06738			-0.30756			-0.27824			-0.4109				-0.384515
Specialized (Technical assistance type)	0.93582	1.89387	0.144362	0.50204	1.07551	0.117658	0.47568	0.9365	0.113559	0.28212	0.48315	0.0762894	0.45964	0.79091	0.0780897	0.39307	0.83211	0.1069	0.66018	1.26974	0.115486	0.14739	0.29033	0.0508581	0.52682	0.89857	0.0911528	0.30074	0.53702	0.0525712	0.46214	0.84158	0.119857	0.08281	0.15019	0.0216219	0.37308	0.68064	0.0659145	0.21437	0.49261	0.0978906	0.48993	0.90083	0.0879278	0.0893425	0.420389
90% (Technical and managerial assistance coverage, % producers)	0.80603			0.65461			0.5047			0.52156			0.56317			0.34056			0.41603			0.14901			0.38602			0.40975			0.34889			0.14978			0.21674			0.17146			0.43517				0.404899
50% (Technical and managerial assistance coverage, % producers)	-0.20509			-0.24827			0.15263			-0.17894			-0.09039			0.02336			0.16013			0.13567			-0.01644			-0.29439			0.00871			-0.03964			0.08866			0.01204			0.07017				-0.0281193
25% (Technical and managerial assistance coverage, % producers)	-0.63429	1.44032	0.109789	-0.51348	1.16809	0.127786	-0.63504	1.13974	0.138204	-0.22099	0.74255	0.117249	-0.28022	0.84339	0.0832712	-0.43287	0.77343	0.0993619	-0.50023	0.91626	0.0833359	-0.278	0.42701	0.0748008	-0.13699	0.52301	0.0530552	-0.01866	0.70414	0.0689313	-0.23355	0.58244	0.0829505	-0.08699	0.23677	0.0340863	-0.20712	0.42386	0.0410474	-0.2793	0.45076	0.0895742	-0.38679	0.82196	0.0802295	0.0855781	-0.322968
75% (Credit coverage, % producers)	0.61044			0.49291			0.31972			0.33737			0.25491			0.30281			0.41256			0.15614			0.317			0.49394			0.08797			0.43517			-0.33241			0.24889			0.49114				0.308571
25% (Credit coverage, % producers)	0.15488			-0.14236			-0.15941			-0.00407			0.27213			0.02777			-0.10005			0.18053			0.13263			-0.15086			-0.02562			-0.10083			0.18656			0.00158			-0.10982				0.0108707
10% (Credit coverage, % producers)	-0.79868	1.40912	0.107411	-0.4577	0.95061	0.103994	-0.13803	0.47913	0.0580988	-0.21167	0.54904	0.0866934	-0.33448	0.60661	0.059893	-0.39953	0.70234	0.090229	-0.23658	0.64914	0.0590407	-0.33	0.51053	0.0894313	-0.21704	0.53404	0.0541741	-0.24639	0.74033	0.0724741	0.0617	0.11359	0.0161774	-0.31118	0.74635	0.107447	0.24414	0.57655	0.0558342	-0.34627	0.59516	0.118269	-0.26277	0.75391	0.0735873	0.0768504	-0.265632
Total Spread		13.1189	1		9.14099	1		8.24682	1		6.33312	1		10.1282	1		7.78397	1		10.9948	1		5.70863	1		9.85784	1		10.2151	1		7.02154	1		6.94619	1		10.3261	1		5.03225	1		10.2451	1	1
R2 (correlation phase III e IV estimated utilities)	0.918			0.752			0.867			0.944			0.933			0.859			0.767			0.693			0.87			0.869			0.787			0.877			0.961			0.768			0.927			0.8528
Consistency of expert
																																															0
