# Supplementary material for: Beyond upgrading typologies – In search of a better deal for honey value chains in Brazil
Source: PLoS One. 2017 Jul 25;12(7):e0181391. doi: 10.1371/journal.pone.0181391 (PMC5526544; doi:10.1371/journal.pone.0181391)
Supplement: S5 Table — (XLSX) [file pone.0181391.s007.xlsx]

## Sheet: ACA Utility Run PGO15
S5 Table. Calculation of mean utilities and importances from ACA output for production growth under optimistic scenario																																														top imp. strategies	top strategy level
	Respondent Number
Strategy	1	Spread	Importance (%)	2	Spread	Importance (%)	3	Spread	Importance (%)	4	Spread	Importance (%)	5	Spread	Importance (%)	6	Spread	Importance (%)	7	Spread	Importance (%)	8	Spread	Importance (%)	9	Spread	Importance (%)	10	Spread	Importance (%)	11	Spread	Importance (%)	12	Spread	Importance (%)	13	Spread	Importance (%)	14	Spread	Importance (%)	15	Spread	Importance (%)	Average Importance (%)	Average Utility
100% (Honey exports, % processed volume)	0.42898			0.06602			-0.18687			-0.37377			0.15896			-0.08159			0.28535			-0.16666			-0.25243			0.25076			-0.13874			0.11726			-0.39414			-0.49219			-0.28342				-0.070832
75% (Honey exports, % processed volume)	-0.14704			0.03297			0.13637			0.04895			0.17646			0.00025			0.12936			0.0639			0.2884			0.27626			-0.08692			0.29694			0.08719			0.45499			0.37034				0.141895
50% (Honey exports, % processed volume)	-0.32999	0.75897	0.0666938	0.00144	0.06458	0.00880896	-0.05376	0.32324	0.0412562	0.34033	0.7141	0.0477287	-0.24353	0.41999	0.0454441	0.08506	0.16665	0.0188992	-0.21139	0.49674	0.0910249	0.28503	0.45169	0.0864215	0.14569	0.54083	0.0866626	-0.45991	0.73617	0.0685429	0.27983	0.41857	0.0462645	-0.22581	0.52275	0.0772938	0.3125	0.70664	0.0566448	-0.01867	0.94718	0.0698052	0.14475	0.65376	0.0398575	0.0567566	0.003438
75% (Honey certified as organic, % production)	0.53697			0.10948			0.11752			-0.08322			0.23363			0.35725			0.46199			0.06389			0.33273			0.67362			0.19538			0.37565			-0.21092			0.50908			1.06329				0.315756
25% (Honey certified as organic, % production)	-0.14411			-0.24024			-0.01317			-0.07491			0.19088			0.09612			0.04735			0.11821			0.00139			-0.09573			0.22095			0.23823			0.53875			-0.09382			0.33155				0.0747633
0% (Honey certified as organic, % production)	-0.4409	0.97787	0.0859295	0.23119	0.47143	0.0643049	-0.20861	0.32613	0.041625	0.17363	0.25685	0.0171672	-0.33262	0.56625	0.0612698	-0.44965	0.8069	0.0915077	-0.30603	0.76802	0.140735	0.00017	0.11804	0.0225845	-0.15245	0.48518	0.0777452	-0.51078	1.1844	0.110276	-0.36217	0.58312	0.0644522	-0.4255	0.80115	0.118458	-0.32228	0.86103	0.0690208	-0.47113	0.98021	0.0722394	-1.16317	2.22646	0.13574	0.0782037	-0.31602
No (Exploitation of new bee product: propolis)	-0.33779			-0.16411			-0.09521			-0.29816			-0.37631			0.17262			0.02389			-0.14402			0.02062			-0.42111			-0.26871			-0.07786			-0.58767			-0.07199			-0.71894				-0.222983
Yes (Exploitation of new bee product: propolis)	0.30576	0.64355	0.0565514	0.23106	0.39517	0.0539027	0.0257	0.12091	0.0154321	0.30849	0.60665	0.040547	0.43758	0.81389	0.0880651	-0.17014	0.34276	0.0388712	0.11165	0.08776	0.0160815	0.26553	0.40955	0.0783589	0.1005	0.07988	0.0128	0.46584	0.88695	0.0825816	0.30483	0.57354	0.0633934	0.20345	0.28131	0.0415945	0.59137	1.17904	0.0945128	0.03475	0.10674	0.00786651	0.87339	1.59233	0.0970788	0.0525092	0.272651
No (Exploitation of new bee product: pollen)	-0.39303			-0.06634			0.0162			-0.49936			-0.23726			-0.28111			-0.07738			-0.09207			-0.18405			-0.25892			-0.31706			-0.05461			-0.35999			-0.29077			0.33619				-0.183971
Yes (Exploitation of new bee product: pollen)	0.361	0.75403	0.0662598	0.13329	0.19963	0.0272303	-0.0857	0.1019	0.0130058	0.5097	1.00906	0.0674431	0.29853	0.53579	0.0579739	0.28359	0.5647	0.0640406	0.21292	0.2903	0.0531959	0.21358	0.30565	0.0584798	0.30516	0.48921	0.078391	0.30366	0.56258	0.0523804	0.35317	0.67023	0.0740805	0.1802	0.23481	0.034719	0.36369	0.72368	0.0580107	0.25352	0.54429	0.040113	-0.18174	0.51793	0.0315764	0.0517934	0.233638
No (Exploitation of new bee product: wax)	-0.08239			-0.09496			0.07559			-0.42091			-0.43278			-0.34934			-0.10966			-0.15189			-0.11413			-0.30941			-0.2584			-0.08097			-0.3443			-0.6488			-0.39098				-0.247555
Yes (Exploitation of new bee product: wax)	0.05036	0.13275	0.0116653	0.16191	0.25687	0.0350381	-0.1451	0.22069	0.0281674	0.43124	0.85215	0.0569557	0.49404	0.92682	0.100284	0.35182	0.70116	0.0795161	0.2452	0.35486	0.0650261	0.2734	0.42529	0.0813705	0.23525	0.34938	0.0559846	0.35414	0.66355	0.0617814	0.29451	0.55291	0.0611131	0.20656	0.28753	0.0425142	0.348	0.6923	0.0554953	0.61155	1.26035	0.0928851	0.54542	0.9364	0.0570891	0.0589924	0.29722
2.00 (Number of HACCP honey house units per 100 beekeepers)	0.28058			0.28511			0.30453			0.07847			0.07			0.49613			0.28604			0.39967			0.5152			0.07705			0.16269			-0.02224			0.69885			0.18407			0.67219				0.299223
1.00 (Number of HACCP honey house units per 100 beekeepers)	-0.01696			0.06736			0.25508			0.56351			0.43177			-0.12834			0.01276			0.03731			0.0664			0.51163			0.16212			0.08277			-0.05054			0.58558			0.03105				0.1741
0.25 (Number of HACCP honey house units per 100 beekeepers)	-0.31167	0.59225	0.0520435	-0.25204	0.53715	0.0732693	-0.66387	0.9684	0.1236	-0.62648	1.18999	0.0795361	-0.40988	0.84165	0.0910688	-0.36407	0.8602	0.0975522	-0.0955	0.38154	0.0699151	-0.25472	0.65439	0.125204	-0.39993	0.91513	0.14664	-0.52157	1.0332	0.0961986	-0.27064	0.43333	0.047896	0.12786	0.1501	0.0221938	-0.64276	1.34161	0.107544	-0.82553	1.41111	0.103996	-0.47158	1.14377	0.0697317	0.0870927	-0.398825
Complementary colony feeding, none	-0.63046			-0.55157			-0.71123			-0.14987			-0.56659			-0.59413			-0.25428			-0.11738			-0.31372			-0.6044			-0.95877			-0.45304			0.49646			-1.1837			-0.46102				-0.470247
Complementary colony feeding, natural feed (pollen and honey)	0.40435			0.08912			0.40516			0.49817			0.57227			-0.07072			0.22878			0.10415			0.33392			0.36809			0.68193			0.17791			-0.39717			0.35017			1.50949				0.350375
Complementary colony feeding, artificial feed (protein and syrup)	0.17807	1.03481	0.0909331	0.56289	1.11446	0.152017	0.20181	1.11639	0.142488	-0.3328	0.83097	0.05554	0.08621	1.13886	0.123228	0.66857	1.2627	0.143198	0.22881	0.48309	0.0885236	0.1955	0.31288	0.0598631	0.16148	0.64764	0.103778	0.30342	0.97249	0.0905461	0.33101	1.6407	0.181347	0.46352	0.91656	0.135522	-0.09375	0.89363	0.0716341	0.77766	1.96136	0.144548	-0.8168	2.32629	0.141826	0.114999	0.194373
Artificial replacement of queen bees, none	-0.4157			-0.4296			-0.75326			-0.94521			-0.38083			-0.08833			-0.16958			-0.24256			-0.21944			-0.70552			-0.70259			-0.4686			-0.33411			-0.85666			-0.81995				-0.502129
Artificial replacement of queen bees, induced division of colonies	0.04907			0.01845			-0.19512			0.38713			-0.20554			-0.23124			0.17798			0.23088			0.017			-0.15702			0.09274			0.05449			-0.39569			0.22694			0.42984				0.0333273
Artificial replacement of queen bees, introduction of genetically improved queen bee	-0.04533			0.34414			0.37426			0.64088			0.12711			0.40235			0.05978			0.00889			0.19817			0.7464			-0.08215			0.32861			0.07728			-0.09257			-0.41437				0.17823
Artificial replacement of queen bees, both (induced division of colonies and introduction of genetically improved queen bee)	0.3479	0.7636	0.0671007	0.20092	0.77374	0.105541	0.4351	1.18836	0.151674	-0.06213	1.58609	0.10601	0.58178	0.96261	0.104157	-0.07782	0.63359	0.0718532	0.20289	0.37247	0.0682531	0.24581	0.48837	0.0934395	0.2465	0.46594	0.0746622	0.20562	1.45192	0.135185	0.76423	1.46682	0.162128	0.33668	0.80528	0.119069	0.65992	1.05561	0.0846185	0.64779	1.50445	0.110875	1.11338	1.93333	0.117868	0.104829	0.389905
75% (Honey sold to local processor, % production)	0.62285			0.16416			0.08997			0.64239			0.18345			0.11447			0.38694			0.04573			0.22759			0.33236			0.15653			0.45546			0.30177			0.58962			0.76116				0.338297
25% (Honey sold to local processor, % production)	-0.65488	1.27773	0.112279	-0.09721	0.26137	0.0356519	-0.15948	0.24945	0.0318381	-0.63205	1.27444	0.0851805	-0.12219	0.30564	0.0330711	-0.11199	0.22646	0.025682	-0.2514	0.63834	0.116972	0.07579	0.03006	0.00575136	-0.10647	0.33406	0.0535298	-0.28762	0.61998	0.0577248	-0.12042	0.27695	0.0306113	-0.32987	0.78533	0.116119	-0.29808	0.59985	0.0480844	-0.62687	1.21649	0.0896527	-0.60671	1.36787	0.0833943	0.0617029	-0.28863
200 (Number of hives per beekeeper)	0.51544			0.50491			0.29704			0.56226			0.54191			-0.37841			0.38441			0.55429			-0.10144			0.11881			-0.14982			0.27383			0.83958			-0.84679			0.33149				0.229834
100 (Number of hives per beekeeper)	-0.06125			0.04505			0.09739			0.56435			0.14631			0.39624			0.00248			-0.02509			-0.0544			0.06289			0.5087			0.2052			0.28287			0.16847			0.25337				0.172839
60 (Number of hives per beekeeper)	-0.50223	1.01767	0.0894269	-0.44954	0.95445	0.130191	-0.49869	0.79573	0.101562	-1.11111	1.67546	0.111984	-0.59632	1.13823	0.12316	-0.01411	0.77465	0.0878503	-0.18358	0.56799	0.104081	-0.34693	0.90122	0.17243	0.33752	0.43896	0.0703389	-0.1146	0.23341	0.0217322	-0.30471	0.81341	0.0899062	-0.29064	0.56447	0.0834625	-1.11691	1.95649	0.156834	0.62245	1.46924	0.10828	-0.35319	0.68468	0.0417426	0.099532	-0.328173
Non specialized (Technical assistance type)	-0.95705			-0.64964			-0.39648			-0.6881			-0.23111			-0.4273			-0.03224			-0.11122			-0.21359			-0.3915			-0.33312			-0.15186			-0.53436			-0.2381			-0.1943				-0.369998
Specialized (Technical assistance type)	0.92502	1.88207	0.165385	0.71659	1.36623	0.186359	0.32697	0.72345	0.0923363	0.69843	1.38653	0.0926723	0.29237	0.52348	0.056642	0.42978	0.85708	0.0971984	0.16778	0.20002	0.0366526	0.23273	0.34395	0.0658077	0.3347	0.54829	0.087858	0.43624	0.82774	0.0770688	0.36923	0.70235	0.0776307	0.27745	0.42931	0.0634777	0.53805	1.07241	0.0859652	0.20086	0.43896	0.0323504	0.34875	0.54305	0.0331079	0.0833675	0.419663
90% (Technical and managerial assistance coverage, % producers)	0.60499			0.12321			0.62085			0.8994			0.19006			0.36489			0.18918			0.16002			0.22916			0.47646			0.26453			0.29374			0.02485			0.54972			0.71665				0.380514
50% (Technical and managerial assistance coverage, % producers)	-0.12269			0.15535			-0.12129			0.27902			-0.21454			0.19258			0.08141			0.07569			0.03978			-0.15852			-0.00543			0.2826			0.32273			0.13663			0.01529				0.0639073
25% (Technical and managerial assistance coverage, % producers)	-0.53035	1.13534	0.099767	-0.17814	0.33349	0.0454893	-0.60382	1.22467	0.156309	-1.16292	2.06232	0.137841	0.11637	0.4046	0.0437788	-0.55375	0.91864	0.10418	-0.06729	0.25647	0.0469967	-0.05344	0.21346	0.0408412	-0.08727	0.31643	0.0507047	-0.25084	0.7273	0.067717	-0.20493	0.46946	0.0518894	-0.38795	0.68169	0.100795	-0.34203	0.66476	0.0532877	-0.74222	1.29194	0.0952132	-0.50027	1.21692	0.0741914	0.0779333	-0.369923
75% (Credit coverage, % producers)	0.17976			0.40679			0.20988			0.679			0.30675			0.20983			0.37855			0.30559			0.40642			0.51402			0.29705			0.20274			0.29103			-0.17623			0.5426				0.316919
25% (Credit coverage, % producers)	0.00171			-0.19581			-0.04839			0.17453			0.14249			0.24812			0.0058			0.14313			-0.00146			-0.32657			-0.14888			0.08577			0.15136			0.26036			0.40612				0.0598853
10% (Credit coverage, % producers)	-0.22951	0.40927	0.0359643	-0.11055	0.6026	0.082197	-0.26575	0.47563	0.0607062	-0.83803	1.51703	0.101395	-0.35735	0.6641	0.0718574	-0.45423	0.70235	0.079651	-0.18104	0.55959	0.102542	-0.26645	0.57204	0.109448	-0.22329	0.62971	0.100905	-0.12034	0.84059	0.0782652	-0.094	0.44593	0.0492886	-0.10013	0.30287	0.0447823	-0.43685	0.72788	0.0583474	-0.14	0.43659	0.0321758	-0.71705	1.25965	0.0767965	0.0722881	-0.302305
Total Spread		11.3799	1		7.33117	1		7.83495	1		14.9616	1		9.24191	1		8.81784	1		5.45719	1		5.22659	1		6.24064	1		10.7403	1		9.04732	1		6.76316	1		12.4749	1		13.5689	1		16.4024	1	1
R2 (correlation phase III e IV estimated utilities)	0.982			0.957			0.875			0.926			0.683			0.865			0.977			0.938			0.815			0.944			0.929			0.788			0.918			0.725			0.896			0.8812
Consistency of expert
