# Supplementary material for: Beyond upgrading typologies – In search of a better deal for honey value chains in Brazil
Source: PLoS One. 2017 Jul 25;12(7):e0181391. doi: 10.1371/journal.pone.0181391 (PMC5526544; doi:10.1371/journal.pone.0181391)
Supplement: S9 Table — (XLSX) [file pone.0181391.s011.xlsx]

## Sheet: ACA Utility Run VAR15
S9 Table. Calculation of mean utilities and importances from ACA output for local value-added under realistic scenario																																														top imp. strategies	top strategy level
	Respondent Number
Strategy	1	Spread	Importance (%)	2	Spread	Importance (%)	3	Spread	Importance (%)	4	Spread	Importance (%)	5	Spread	Importance (%)	6	Spread	Importance (%)	7	Spread	Importance (%)	8	Spread	Importance (%)	9	Spread	Importance (%)	10	Spread	Importance (%)	11	Spread	Importance (%)	12	Spread	Importance (%)	13	Spread	Importance (%)	14	Spread	Importance (%)	15	Spread	Importance (%)	Average Importance (%)	Average Utility
100% (Honey exports, % processed volume)	0.17985			0.02323			-0.28181			0.11953			-0.90653			-0.51735			-0.06589			-0.00222			0.05434			0.39013			-0.12543			-0.01711			-0.36209			-0.00259			-0.26892				-0.118857
75% (Honey exports, % processed volume)	0.14394			-0.23768			0.35251			-0.06052			0.40984			-0.10396			0.05477			-0.02067			0.0545			-0.00452			0.16791			0.26135			0.06579			0.01525			0.27147				0.091332
50% (Honey exports, % processed volume)	-0.40624	0.58609	0.0475983	0.27464	0.51232	0.0525597	-0.02311	0.63432	0.0613906	0.00701	0.18005	0.0223943	0.51543	1.42196	0.117054	0.70295	1.2203	0.0833464	0.14449	0.21038	0.136236	0.08405	0.10472	0.0284759	0.09888	0.04454	0.0103345	-0.23971	0.62984	0.06156	0.12257	0.29334	0.0286033	-0.14045	0.4018	0.0682863	0.45066	0.81275	0.105364	-0.00484	0.02009	0.0129739	0.0149	0.54039	0.0477936	0.0589314	0.106749
75% (Honey certified as organic, % production)	0.90261			0.48901			0.59363			0.58429			0.24131			0.42205			0.1114			0.02686			0.28437			0.66015			0.70356			0.50178			0.0748			0.0461			0.74743				0.425957
25% (Honey certified as organic, % production)	-0.1543			-0.1978			0.05661			-0.0899			0.03909			0.11911			0.04407			0.13552			0.02904			-0.03639			0.41913			-0.10714			0.26837			-0.00034			-0.14719				0.025192
0% (Honey certified as organic, % production)	-0.83076	1.73337	0.140773	-0.23102	0.72003	0.073869	-0.60265	1.19628	0.115778	-0.42837	1.01266	0.125953	-0.26166	0.50297	0.0414037	-0.45952	0.88157	0.0602111	-0.0221	0.1335	0.0864509	-0.10122	0.23674	0.0643754	-0.10569	0.39006	0.0905043	-0.47786	1.13801	0.111228	-0.95764	1.6612	0.161982	-0.29085	0.79263	0.134708	-0.1888	0.45717	0.0592673	-0.03794	0.08404	0.0542722	-0.58279	1.33022	0.117648	0.095895	-0.371925
40% (Honey certified as fair trade, % production)	0.50314			0.46102			0.63116			0.14728			0.28107			0.4264			0.09959			0.27593			0.24843			0.67765			0.30063			0.14702			0.09762			0.0762			0.46786				0.322733
20% (Honey certified as fair trade, % production)	-0.16926			0.02386			0.01131			0.01019			0.16392			0.21583			0.05263			0.01889			0.09011			-0.0562			0.43673			0.28115			0.31831			-0.00482			0.11588				0.100569
0% (Honey certified as fair trade, % production)	-0.41633	0.91947	0.0746732	-0.42469	0.88571	0.0908664	-0.59488	1.22604	0.118658	-0.09145	0.23873	0.0296929	-0.42626	0.70733	0.0582263	-0.56058	0.98698	0.0674106	-0.01885	0.11844	0.0766984	-0.23365	0.50958	0.138567	-0.13082	0.37925	0.0879961	-0.47556	1.15321	0.112714	-0.57231	1.00904	0.0983904	-0.32437	0.60552	0.102909	-0.26155	0.57986	0.0751727	-0.06357	0.13977	0.0902621	-0.56628	1.03414	0.0914623	0.08758	-0.344077
50% (Honey sold as monofloral, % production)	0.37707			0.19434			-0.09951			0.32568			0.4402			0.19272			0.11728			0.1652			0.0854			0.39247			0.4805			0.32951			0.18451			0.08143			-0.15969				0.207141
25% (Honey sold as monofloral, % production)	0.14619			0.09172			0.36479			0.14248			0.29781			0.0375			0.07254			0.0187			0.08447			0.11856			0.16724			0.01217			0.39804			0.01525			0.34949				0.154463
0% (Honey sold as monofloral, % production)	-0.60571	0.98278	0.0798148	-0.22587	0.42021	0.04311	-0.21768	0.58247	0.0563725	-0.40214	0.72782	0.0905251	-0.71927	1.15947	0.0954458	-0.14857	0.34129	0.0233101	-0.05645	0.17373	0.112503	-0.12274	0.28794	0.078298	0.03786	0.04754	0.0110305	-0.36514	0.75761	0.0740481	-0.48269	0.96319	0.0939196	-0.23789	0.5674	0.0964302	-0.42817	0.82621	0.107109	-0.08887	0.1703	0.109978	-0.17234	0.52183	0.0461521	0.0745365	-0.282378
No (Exploitation of new bee product: propolis)	-0.34717			-0.22951			-0.18031			-0.30353			-0.60627			-0.55295			0.04827			0.10121			0.00163			-0.33814			-0.18931			-0.06299			-0.22694			-0.05439			-0.63397				-0.238291
Yes (Exploitation of new bee product: propolis)	0.2922	0.63937	0.0519254	0.26963	0.49914	0.0512076	0.21204	0.39235	0.0379723	0.34754	0.65107	0.0809791	0.61876	1.22503	0.100843	0.60738	1.16033	0.0792504	0.04064	0.00763	0.00494097	-0.06044	0.16165	0.0439566	0.13686	0.13523	0.031377	0.4354	0.77354	0.0756051	0.29934	0.48865	0.0476477	0.13218	0.19517	0.0331693	0.32985	0.55679	0.072182	0.0596	0.11399	0.0736136	0.64561	1.27958	0.11317	0.059856	0.291106
No (Exploitation of new bee product: pollen)	-0.56102			-0.12393			-0.24313			-0.12919			-0.53248			-0.75124			-0.00586			0.05611			-0.0765			-0.14139			-0.53374			-0.10725			-0.26337			-0.0213			0.42641				-0.200525
Yes (Exploitation of new bee product: pollen)	0.50605	1.06707	0.0866603	0.16406	0.28799	0.0295453	0.27486	0.51799	0.050132	0.17321	0.3024	0.037612	0.54497	1.07745	0.0886941	0.80567	1.55691	0.106337	0.09478	0.10064	0.0651716	-0.01533	0.07144	0.0194263	0.21498	0.29148	0.0676311	0.23865	0.38004	0.0371448	0.64377	1.17751	0.114818	0.17645	0.2837	0.0482151	0.36629	0.62966	0.0816288	0.02652	0.04782	0.0308817	-0.41478	0.84119	0.0743972	0.062553	0.253343
No (Exploitation of new bee product: wax)	-0.60589			0.13722			-0.14786			-0.15052			-0.3709			-0.5681			0.00979			-0.08634			-0.06471			-0.08596			-0.16052			0.01385			-0.13343			-0.03526			-0.53472				-0.185557
Yes (Exploitation of new bee product: wax)	0.55092	1.15681	0.0939484	-0.09709	0.23431	0.0240382	0.17959	0.32745	0.0316912	0.19453	0.34505	0.0429168	0.38339	0.75429	0.062092	0.62253	1.19063	0.0813199	0.07913	0.06934	0.0449026	0.12712	0.21346	0.058045	0.20319	0.2679	0.0621599	0.18322	0.26918	0.0263094	0.27055	0.43107	0.0420332	0.05534	0.04149	0.00705127	0.23634	0.36977	0.0479368	0.04047	0.07573	0.0489057	0.54635	1.08107	0.0956129	0.0512642	0.238372
50% (% produção de mel com indicação de origem)	0.31335			0.15732			0.7835			0.47634			0.15557			0.09859			0.10593			0.10449			0.31389			0.54534			0.47219			0.13889			0.0855			0.04948			0.3019				0.273485
25% (% produção de mel com indicação de origem)	-0.08015			0.11735			0.1665			0.11779			0.08949			0.23519			0.04451			-0.0255			0.03875			0.06158			0.07693			0.16125			0.14373			0.04136			0.1086				0.086492
0% (% produção de mel com indicação de origem)	-0.31565	0.629	0.0510832	-0.21448	0.3718	0.0381435	-0.9024	1.6859	0.163164	-0.52811	1.00445	0.124932	-0.22632	0.38189	0.0314366	-0.25213	0.48732	0.0332839	-0.01707	0.123	0.0796513	-0.01782	0.12999	0.0353475	-0.14491	0.4588	0.106454	-0.46102	1.00636	0.0983607	-0.38407	0.85626	0.083493	-0.19635	0.3576	0.0607745	-0.07485	0.21858	0.0283366	-0.08301	0.13249	0.0855608	-0.39305	0.69495	0.0614633	0.072099	-0.280749
2.00 (Number of HACCP honey house units per 100 beekeepers)	0.22869			0.10671			0.42369			0.32754			0.17748			0.71682			0.07695			0.00177			0.315			0.49346			0.20073			0.23956			0.10467			-0.02457			0.54323				0.262115
1.00 (Number of HACCP honey house units per 100 beekeepers)	0.21308			0.25724			0.26842			0.19738			0.17806			-0.15417			0.016			0.14937			0.02976			0.1013			0.11581			0.15247			0.10155			0.08049			-0.0569				0.109991
0.25 (Number of HACCP honey house units per 100 beekeepers)	-0.52422	0.75291	0.0611463	-0.30377	0.56101	0.0575549	-0.64452	1.06821	0.103383	-0.4589	0.78644	0.0978162	-0.3368	0.51486	0.0423825	-0.48101	1.19783	0.0818117	0.04042	0.06095	0.0394695	-0.08997	0.23934	0.0650824	-0.13704	0.45204	0.104885	-0.44887	0.94233	0.0921025	-0.15149	0.35222	0.0343446	-0.28824	0.5278	0.0897001	-0.05184	0.15651	0.0202899	-0.04809	0.12858	0.0830357	-0.46887	1.0121	0.089513	0.0708345	-0.292881
Artificial replacement of queen bees, none	-0.02392			-0.23484			-0.12075			-0.30743			-0.60122			-0.61751			0.01265			-0.23568			-0.02946			-0.60708			-0.04663			-0.16435			-0.01316			-0.00972			0.05741				-0.196113
Artificial replacement of queen bees, induced division of colonies	0.04046			-0.03247			0.07684			0.10334			0.17204			0.217			0.00809			0.04147			-0.01847			0.14906			-0.12711			0.02828			-0.1694			-0.02327			0.11289				0.0385833
Artificial replacement of queen bees, introduction of genetically improved queen bee	-0.18265			0.46504			0.14114			0.12423			0.1843			0.09454			0.07832			0.12334			0.05793			0.28941			0.1614			0.2908			0.42189			0.02479			-0.14349				0.142066
Artificial replacement of queen bees, both (induced division of colonies and introduction of genetically improved queen bee)	0.05616	0.23881	0.0193946	-0.11747	0.69988	0.0718018	-0.03377	0.26189	0.0253462	0.16789	0.47532	0.0591196	0.26986	0.87108	0.071706	0.41483	1.03234	0.0705087	0.07877	0.07068	0.0457704	0.15242	0.3881	0.105534	0.26696	0.29642	0.0687773	0.36314	0.97022	0.0948284	0.2324	0.35951	0.0350554	-0.01634	0.45515	0.0773532	-0.03351	0.59129	0.0766545	0.01863	0.04806	0.0310367	-0.00354	0.25638	0.022675	0.0583708	0.121095
75% (Honey sold to local processor, % production)	0.42559			0.50321			0.30238			0.38381			0.35269			0.51496			0.14548			0.35906			0.39552			0.51413			0.6931			0.40341			0.40571			0.11445			0.48367				0.399811
25% (Honey sold to local processor, % production)	-0.48056	0.90615	0.0735915	-0.46309	0.9663	0.0991342	-0.27065	0.57303	0.0554589	-0.33979	0.7236	0.0900002	-0.3402	0.69289	0.0570377	-0.46053	0.97549	0.0666259	-0.05656	0.20204	0.130835	-0.31828	0.67734	0.184185	-0.25704	0.65256	0.151411	-0.41686	0.93099	0.0909941	-0.58307	1.27617	0.124438	-0.33422	0.73763	0.125361	-0.3028	0.70851	0.0918509	-0.10923	0.22368	0.14445	-0.47203	0.9557	0.0845248	0.10466	-0.346994
6 (Number of information exchange events per year in the state)	0.28142			0.32706			0.21484			-0.03082			-0.222			0.12181			0.08809			-0.07478			0.20637			-0.06947			-0.05753			-0.04697			-0.08422			0.10582			0.31698				0.0717733
4 (Number of information exchange events per year in the state)	-0.21405			0.03425			0.06846			0.20001			0.42652			0.17689			0.02359			0.06591			0.01568			0.20457			0.18162			0.00204			-0.1107			-0.06409			-0.17597				0.0556487
2 (Number of information exchange events per year in the state)	-0.14982	0.49547	0.0402388	-0.30112	0.62818	0.064446	-0.23571	0.45055	0.043605	-0.10317	0.30318	0.037709	-0.18578	0.64852	0.0533852	-0.21705	0.39394	0.0269061	0.02169	0.0664	0.0429988	0.07004	0.14482	0.0393801	-0.01432	0.22069	0.051206	0.0108	0.27404	0.0267844	0.04096	0.23915	0.0233193	0.14872	0.19569	0.0332577	0.3493	0.46	0.0596342	-0.03391	0.16991	0.109726	-0.12355	0.49295	0.0435979	0.046413	-0.0481947
Non specialized (Technical assistance type)	-0.57423			-0.92906			-0.28195			-0.32051			-0.58935			-0.76813			0.00518			-0.16237			-0.12169			-0.12717			-0.19564			-0.14984			-0.3407			-0.04818			-0.43575				-0.335959
Specialized (Technical assistance type)	0.51926	1.09349	0.088806	0.96919	1.89825	0.194744	0.31368	0.59563	0.0576462	0.36453	0.68504	0.0852042	0.60184	1.19119	0.098057	0.82256	1.59069	0.108644	0.08373	0.07855	0.0508668	0.20314	0.36551	0.0993912	0.26017	0.38186	0.0886017	0.22443	0.3516	0.0343651	0.30568	0.50132	0.0488832	0.21903	0.36887	0.0626898	0.44361	0.78431	0.101678	0.0534	0.10158	0.0655994	0.44738	0.88313	0.0781065	0.0842189	0.388775
90% (Technical and managerial assistance coverage, % producers)	0.49951			0.47824			0.44361			0.33513			0.38277			0.73515			0.12998			0.10869			0.16983			0.45675			0.34883			0.19959			0.3825			0.04703			0.15949				0.32514
50% (Technical and managerial assistance coverage, % producers)	0.03099			0.16597			-0.01921			-7e-05			0.2522			0.23703			0.00103			-0.03817			0.15954			-0.1976			0.11423			0.05821			-0.04834			0.00621			0.08157				0.0535727
25% (Technical and managerial assistance coverage, % producers)	-0.61295	1.11246	0.0903466	-0.58402	1.06226	0.108979	-0.3768	0.82041	0.0794008	-0.26904	0.60417	0.0751457	-0.61624	0.99901	0.082237	-0.89054	1.62569	0.111034	0.00236	0.12895	0.0835044	-0.00935	0.14686	0.0399348	-0.12165	0.29148	0.0676311	-0.11326	0.65435	0.0639556	-0.29801	0.64684	0.0630727	-0.15401	0.3536	0.0600947	-0.17979	0.56229	0.072895	-0.04542	0.09245	0.0597033	-0.22362	0.38311	0.0338833	0.0727879	-0.299489
Total Spread		12.3133	1		9.74739	1		10.3325	1		8.03998	1		12.1479	1		14.6413	1		1.54423	1		3.67749	1		4.30985	1		10.2313	1		10.2555	1		5.88405	1		7.7137	1		1.54849	1		11.3067	1	1
R2 (correlation phase III e IV estimated utilities)	0.959			0.963			0.96			0.851			0.786			0.9			0.257			0.981			0.955			0.87			0.867			0.764			0.747			0.303			0.97			0.808867
Consistency of expert
