# Supplementary material for: Beyond upgrading typologies – In search of a better deal for honey value chains in Brazil
Source: PLoS One. 2017 Jul 25;12(7):e0181391. doi: 10.1371/journal.pone.0181391 (PMC5526544; doi:10.1371/journal.pone.0181391)
Supplement: S11 Table — (XLSX) [file pone.0181391.s013.xlsx]

## Sheet: ACA Utility Run VAO15
S11 Table. Calculation of mean utilities and importances from ACA output for local value-added under optimistic scenario																																														top imp. strategies	top strategy level
																																							Respondent Number
Strategy	1	Spread	Importance (%)	2	Spread	Importance (%)	3	Spread	Importance (%)	4	Spread	Importance (%)	5	Spread	Importance (%)	6	Spread	Importance (%)	7	Spread	Importance (%)	8	Spread	Importance (%)	9	Spread	Importance (%)	10	Spread	Importance (%)	11	Spread	Importance (%)	12	Spread	Importance (%)	13	Spread	Importance (%)	14	Spread	Importance (%)	15	Spread	Importance (%)	Average Importance (%)	Average Utility
100% (Honey exports, % processed volume)	-0.46842			-0.01956			-0.03275			0.07773			0.02012			-0.12735			-0.00886			-0.03296			0.35504			0.3743			-0.44489			0.1972			-0.45579			-0.65193			-0.25685				-0.0983313
75% (Honey exports, % processed volume)	0.915			0.22185			-0.18797			0.20283			0.30695			0.13578			0.06612			0.0929			0.22863			0.21252			0.15169			-0.04049			0.24938			0.45502			0.26299				0.218213
50% (Honey exports, % processed volume)	-0.5192	1.4342	0.121084	-0.10796	0.32981	0.0410333	0.29477	0.48274	0.0524328	-0.24513	0.44796	0.0531665	-0.20371	0.51066	0.0882734	-0.02052	0.26313	0.0271007	0.11432	0.12318	0.0253435	0.10391	0.13687	0.0472892	-0.33549	0.69053	0.073497	-0.46523	0.83953	0.0875665	0.34158	0.78647	0.0780511	-0.09489	0.29209	0.0495919	0.36629	0.82208	0.0798954	0.10701	1.10695	0.0998765	0.19664	0.51984	0.0614717	0.0657116	-0.031174
75% (Honey certified as organic, % production)	1.19333			0.4882			0.87548			0.5205			0.22359			0.2835			0.35226			0.17195			0.38436			1.0196			1.02342			0.37258			-0.043			0.08328			0.74464				0.512913
25% (Honey certified as organic, % production)	-0.27093			0.03125			-0.12547			-0.08296			-0.03415			0.24936			0.15963			0.09161			0.38759			-0.28045			0.09168			0.0861			0.56475			0.27458			0.05069				0.079552
0% (Honey certified as organic, % production)	-0.99502	2.18835	0.184754	-0.42513	0.91333	0.113632	-0.67595	1.55143	0.168508	-0.4021	0.9226	0.109499	-0.06609	0.28968	0.0500745	-0.54495	0.82845	0.0853249	-0.34031	0.69257	0.142492	-0.0997	0.27165	0.0938562	-0.52377	0.91136	0.0970012	-0.61755	1.63715	0.170762	-1.06673	2.09015	0.207431	-0.39685	0.76943	0.130636	-0.36186	0.92661	0.0900544	-0.44777	0.72235	0.0651753	-0.59255	1.33719	0.158124	0.124488	-0.503755
40% (Honey certified as fair trade, % production)	0.55024			0.3933			0.74199			0.23386			0.17573			0.35711			0.12393			0.1909			0.60988			0.51466			0.49608			0.16979			0.30983			0.77038			0.71401				0.423446
20% (Honey certified as fair trade, % production)	0.12671			0.08954			-0.18299			0.04276			0.07088			0.17172			0.19654			0.05241			0.21038			0.18721			0.45851			0.19742			0.38829			-0.18248			0.10145				0.128557
0% (Honey certified as fair trade, % production)	-0.74956	1.2998	0.109737	-0.38851	0.78181	0.0972688	-0.48496	1.22695	0.133265	-0.24118	0.47504	0.0563805	-0.12325	0.29898	0.0516821	-0.54092	0.89803	0.0924912	-0.14889	0.34543	0.0710701	-0.07945	0.27035	0.0934071	-0.57208	1.18196	0.125803	-0.58027	1.09493	0.114206	-0.90621	1.40229	0.139166	-0.30538	0.5028	0.0853669	-0.53823	0.92652	0.0900456	-0.67781	1.44819	0.130665	-0.61267	1.32668	0.156882	0.103162	-0.463291
50% (Honey sold as monofloral, % production)	0.39503			0.44899			0.29606			0.28402			0.0609			0.08726			0.19411			0.18265			0.15485			0.03404			0.43916			0.29323			0.09028			0.78142			0.19021				0.262147
25% (Honey sold as monofloral, % production)	-0.03186			0.13078			0.36418			0.04092			0.24348			0.15575			0.19706			0.08194			0.33191			0.0983			-0.01066			0.03584			0.36552			-0.27152			0.28297				0.134307
0% (Honey sold as monofloral, % production)	-0.43579	0.83082	0.0701428	-0.48544	0.93443	0.116257	-0.5862	0.95038	0.103225	-0.2895	0.57352	0.0680687	-0.18102	0.4245	0.0733797	-0.2551	0.41085	0.0423148	-0.2196	0.41666	0.0857253	-0.10074	0.28339	0.0979125	-0.23859	0.5705	0.0607215	-0.01074	0.10904	0.0113733	-0.38013	0.81929	0.0813082	-0.26726	0.56049	0.0951617	-0.29591	0.66143	0.0642823	-0.59981	1.38123	0.124624	-0.2704	0.55337	0.0654367	0.0773289	-0.307749
No (Exploitation of new bee product: propolis)	-0.35077			-0.2936			-0.04843			-0.18671			-0.29271			-0.08397			-0.00071			0.08653			-0.06743			-0.39904			-0.1709			-0.16834			-0.39196			-0.11755			-0.32767				-0.187551
Yes (Exploitation of new bee product: propolis)	0.30236	0.65313	0.0551412	0.35648	0.65008	0.0808797	0.0978	0.14623	0.0158828	0.21034	0.39705	0.0471242	0.37495	0.66766	0.115413	0.07591	0.15988	0.0164666	0.1151	0.11581	0.0238272	0.02271	0.06382	0.0220501	0.23288	0.30031	0.0319637	0.48011	0.87915	0.0916991	0.20316	0.37406	0.0371226	0.20956	0.3779	0.064161	0.49855	0.89051	0.0865459	0.05761	0.17516	0.0158041	0.46286	0.79053	0.0934812	0.0531708	0.246692
No (Exploitation of new bee product: pollen)	-0.40169			-0.05972			-0.25326			-0.13515			-0.15911			-0.31575			-0.14496			0.11447			-0.18249			-0.20938			-0.40992			-0.08245			-0.16727			-0.33502			0.01045				-0.182083
Yes (Exploitation of new bee product: pollen)	0.35327	0.75496	0.0637383	0.1226	0.18232	0.0226833	0.30262	0.55588	0.0603769	0.15878	0.29393	0.0348853	0.24135	0.40046	0.0692241	0.30769	0.62344	0.0642102	0.25934	0.4043	0.0831823	-0.00523	0.1197	0.0413569	0.34794	0.53043	0.0564567	0.29045	0.49983	0.0521344	0.44218	0.8521	0.0845644	0.12367	0.20612	0.0349957	0.27386	0.44113	0.0428721	0.27508	0.6101	0.0550473	0.12474	0.11429	0.0135149	0.0519495	0.241223
No (Exploitation of new bee product: wax)	-0.54129			0.06997			0.11701			-0.34853			-0.32673			-0.51012			-0.01114			0.06229			0.03975			-0.05759			0.00699			-0.0285			-0.29926			-0.499			-0.10625				-0.16216
Yes (Exploitation of new bee product: wax)	0.49288	1.03417	0.0873109	-0.00708	0.07705	0.00958617	-0.06765	0.18466	0.0200568	0.37215	0.72068	0.0855345	0.40896	0.73569	0.127172	0.50206	1.01218	0.104248	0.12553	0.13667	0.028119	0.04695	0.01534	0.00530004	0.12571	0.08596	0.00914921	0.13865	0.19624	0.0204687	0.02526	0.01827	0.00181316	0.06971	0.09821	0.0166744	0.40585	0.70511	0.0685275	0.43906	0.93806	0.0846381	0.24144	0.34769	0.0411148	0.0473142	0.221299
50% (Indication of stream origin, % honey production)	0.19174			0.19943			0.94165			0.58868			0.21701			0.13315			0.37596			0.00875			0.71788			0.40676			0.13234			0.36257			0.30492			0.25233			0.19563				0.335253
25% (Indication of stream origin, % honey production)	0.23332			-0.05266			0.23092			0.06228			0.17636			0.06797			0.00716			0.2266			0.01954			0.15616			0.22607			-0.14887			0.3481			-0.00825			0.22031				0.117667
0% (Indication of stream origin, % honey production)	-0.49768	0.731	0.0617154	-0.05245	0.25209	0.0313638	-1.09852	2.04017	0.221593	-0.61553	1.20421	0.142923	-0.27001	0.48702	0.084187	-0.21322	0.34637	0.0356738	-0.21153	0.58749	0.120873	-0.07149	0.29809	0.102991	-0.48925	1.20713	0.128482	-0.44132	0.84808	0.0884583	-0.31004	0.53611	0.0532048	-0.15189	0.51446	0.0873466	-0.49313	0.84123	0.0817566	-0.334	0.58633	0.0529026	-0.21316	0.43347	0.0512584	0.0896485	-0.364215
2.00 (Number of HACCP honey house units per 100 beekeepers)	0.04769			0.19899			0.09226			-0.06961			0.184			0.46893			0.21321			0.0537			0.44742			0.28842			0.10493			0.17152			-0.01285			-0.26803			-0.11628				0.120287
1.00 (Number of HACCP honey house units per 100 beekeepers)	0.0489			0.11494			0.13425			0.14568			0.22955			0.15529			0.01782			0.15914			0.48358			0.28786			-0.00838			0.17339			-0.04013			0.33046			0.19674				0.161939
0.25 (Number of HACCP honey house units per 100 beekeepers)	-0.16921	0.21811	0.0184142	-0.2196	0.41859	0.0520788	-0.15246	0.28671	0.031141	-0.04063	0.21529	0.0255519	-0.29019	0.51974	0.089843	-0.63631	1.10524	0.113832	-0.05945	0.27266	0.0560981	-0.04898	0.20812	0.0719064	-0.68282	1.1664	0.124147	-0.45468	0.7431	0.0775085	-0.04817	0.1531	0.015194	-0.28308	0.45647	0.0775009	0.21286	0.25299	0.0245873	-0.15235	0.59849	0.0539998	0.12231	0.31302	0.037015	0.0579212	-0.193517
Artificial replacement of queen bees, none	0.23203			0.04242			0.04799			-0.3483			-0.29276			-0.50908			-0.12731			-0.06422			-0.29071			-0.51024			-0.17049			-0.12906			-0.48597			-0.60375			0.13782				-0.204775
Artificial replacement of queen bees, induced division of colonies	-0.35374			0.10916			-0.08421			-0.04722			0.21894			0.25576			0.17782			0.03955			-0.11736			0.52376			0.10659			-0.0522			0.10345			0.33791			-0.06938				0.0765887
Artificial replacement of queen bees, introduction of genetically improved queen bee	-0.23029			0.26017			0.05243			0.12639			0.14712			0.29399			0.0645			0.05233			0.18521			0.13258			0.04104			0.09617			0.12754			0.13659			0.10711				0.106192
Artificial replacement of queen bees, both (induced division of colonies and introduction of genetically improved queen bee)	0.25517	0.60891	0.0514078	-0.28597	0.54614	0.067948	0.08252	0.16673	0.0181094	0.31639	0.66469	0.0788892	0.09118	0.5117	0.0884532	-0.05678	0.80307	0.0827109	0.11377	0.30513	0.0627787	0.19082	0.25504	0.0881174	0.55376	0.84447	0.0898817	0.01603	1.034	0.107851	0.08737	0.27708	0.0274981	0.16752	0.29658	0.0503543	0.46816	0.95413	0.092729	0.00937	0.94166	0.0849629	0.09482	0.2072	0.0245017	0.0677462	0.140275
75% (Honey sold to local processor, % production)	0.39735			0.33871			0.37316			0.3369			0.17151			0.29086			0.32676			0.00062			0.23911			0.50602			0.53538			0.43293			0.51666			0.09762			0.57595				0.342636
25% (Honey sold to local processor, % production)	-0.44576	0.84311	0.0711804	-0.27582	0.61453	0.0764567	-0.3238	0.69696	0.0757002	-0.31327	0.65017	0.0771659	-0.08927	0.26078	0.0450788	-0.29892	0.58978	0.0607434	-0.21237	0.53913	0.110923	0.10862	0.108	0.0373145	-0.07366	0.31277	0.0332899	-0.42495	0.93097	0.0971041	-0.50313	1.03851	0.103064	-0.39171	0.82464	0.14001	-0.41007	0.92673	0.090066	-0.15756	0.25518	0.0230241	-0.44076	1.01671	0.120227	0.0774232	-0.283495
6 (Number of information exchange events per year in the state)	0.20486			0.35596			-0.19022			0.07131			0.01431			0.19769			0.20792			-0.09855			0.32208			0.06772			-0.30651			-0.00665			-0.21553			-0.01302			-0.13046				0.0320607
4 (Number of information exchange events per year in the state)	0.0966			-0.08392			0.10218			0.32683			0.14974			0.02622			0.13125			0.07611			0.05503			0.18314			0.13952			0.02138			0.04423			0.08308			0.36443				0.114388
2 (Number of information exchange events per year in the state)	-0.37408	0.57894	0.0488776	-0.17772	0.53368	0.0663978	0.16209	0.35231	0.0382661	-0.3627	0.68953	0.0818374	-0.04069	0.19043	0.032918	-0.236	0.43369	0.0446672	-0.16759	0.37551	0.0772589	0.1863	0.28485	0.0984169	-0.12894	0.45102	0.0480046	-0.12926	0.3124	0.0325846	0.21537	0.52188	0.0517926	0.0471	0.05375	0.00912584	0.33118	0.54671	0.0531331	-0.15996	0.24304	0.0219287	-0.03119	0.49489	0.0585214	0.0509154	-0.0577393
Non specialized (Technical assistance type)	-0.20814			-0.62984			0.02802			-0.11091			-0.11088			-0.58565			-0.05397			-0.09974			-0.10694			0.03595			-0.2798			-0.25884			-0.37138			-0.45159			-0.20006				-0.226918
Specialized (Technical assistance type)	0.15972	0.36786	0.031057	0.69273	1.32257	0.164547	0.02134	0.00668	0.000725548	0.13454	0.24545	0.0291314	0.19312	0.304	0.0525499	0.57759	1.16324	0.119806	0.16836	0.22233	0.0457431	0.20898	0.30872	0.106664	0.2724	0.37934	0.0403753	0.04512	0.00917	0.00095647	0.31206	0.59186	0.0587375	0.30006	0.5589	0.0948917	0.47797	0.84935	0.0825457	0.39165	0.84324	0.0760828	0.33525	0.53531	0.0633011	0.0644743	0.286059
90% (Technical and managerial assistance coverage, % producers)	0.12107			0.28372			0.33082			0.5569			0.01406			0.53048			0.25217			0.16805			0.46683			0.25968			0.38804			0.17637			0.31241			0.49846			0.342				0.313404
50% (Technical and managerial assistance coverage, % producers)	-0.01344			0.00808			-0.22819			-0.15287			-0.03719			-0.00104			-0.00922			0.09814			0.07769			0.05599			-0.11252			0.08711			0.07999			0.14638			-0.12438				-0.00836467
25% (Technical and managerial assistance coverage, % producers)	-0.18026	0.30133	0.0254401	-0.19747	0.48119	0.0598672	-0.02859	0.55901	0.0607168	-0.36859	0.92549	0.109842	0.14649	0.18368	0.0317512	-0.54153	1.07201	0.11041	-0.07137	0.32354	0.0665664	-0.10233	0.27038	0.0934175	-0.29634	0.76317	0.0812285	-0.19407	0.45375	0.047328	-0.22714	0.61518	0.0610519	-0.20166	0.37803	0.0641831	-0.23251	0.54492	0.0529591	-0.73475	1.23321	0.111269	-0.01484	0.46638	0.05515	0.0687454	-0.216331
Total Spread		11.8447	1		8.03762	1		9.20684	1		8.42561	1		5.78498	1		9.70936	1		4.86041	1		2.89432	1		9.39535	1		9.58734	1		10.0764	1		5.88987	1		10.2894	1		11.0832	1		8.45657	1	1
R2 (correlation phase III e IV estimated utilities)	0.783			0.947			0.965			0.916			0.693			0.945			0.91			0.653			0.925			0.772			0.862			0.663			0.976			0.758			0.528			0.819733
Consistency of expert
